# Supplementary material for: Biochemical profiling provides a low-cost and globally accessible method to detect falsified vaccines and insulin
Source: Sci Rep. 2026 Feb 16;16:6581. doi: 10.1038/s41598-026-37281-9 (PMC12910014; doi:10.1038/s41598-026-37281-9)
Supplement: Supplementary file 1 — Supplementary Material 1 [file 41598_2026_37281_MOESM1_ESM.xlsx]

## Sheet: Table S1
Table S1 Concentrations of the eight analytes measured for the vaccines, insulin and falsified surrogates in the Stage 1 analysis
	INS: Insufficient sample
	Solution	Run	Urine calcium (mmol/L)	Urine chloride (mmol/L)	Urine glucose (mmol/L)	Urine magnesium (mmol/L)	Urine phosphate (mmol/L)	Urine potassium (mmol/L)	Urine protein (mg/L)	Urine sodium (mmol/L)
	Oxford COVID-19 ChAdOx1-S	1	< 0.50	39.7	< 0.06	0.99	< 1.50	< 1.0	< 68	35.2
	Oxford COVID-19 ChAdOx1-S	2	< 0.50	40.3	< 0.06	1	< 1.50	< 1.0	< 68	34.4
	Oxford COVID-19 ChAdOx1-S	3	< 0.50	39.9	< 0.06	1	< 1.50	< 1.0	< 68	34.2
	Oxford COVID-19 ChAdOx1-S	4	< 0.50	40	< 0.06	1.01	INS	< 1.0	INS	37.4
	Average Oxford COVID-19 ChAdOx1-S	Av	< 0.50	39.975	< 0.06	1	< 1.50	< 1.0	< 68	35.3
	Pfizer Biontech	1	< 0.50	140.7	< 0.06	< 0.74	< 1.50	< 1.0	136	139.7
	Pfizer Biontech	2	< 0.50	139.9	< 0.06	< 0.74	< 1.50	< 1.0	130	139
	Pfizer Biontech	3	< 0.50	140	< 0.06	< 0.74	< 1.50	< 1.0	129	138.8
	Average Pfizer Biontech	Av	< 0.50	140.2	< 0.06	< 0.74	< 1.50	< 1.0	131.667	139.167
	Quadrivalent influenza	1	< 0.50	140.4	< 0.06	< 0.74	7.97	4.2	254	147.5
	Quadrivalent influenza	2	< 0.50	139.8	< 0.06	< 0.74	7.83	4.2	250	146.9
	Quadrivalent influenza	3	< 0.50	140	< 0.06	< 0.74	8.03	4.2	243	146.9
	Quadrivalent influenza	4	< 0.50	139.4	< 0.06	< 0.74	7.84	4.2	237	146.4
	Average Quadrivalent influenza	Av	< 0.50	139.9	< 0.06	< 0.74	7.9175	4.2	246	146.925
	Nimenrix	1	< 0.50	161.4	< 0.06	< 0.74	< 1.50	< 1.0	75	156.5
	Nimenrix	2	< 0.50	160.9	< 0.06	< 0.74	< 1.50	< 1.0	76	156.5
	Nimenrix	3	< 0.50	162.5	< 0.06	< 0.74	INS	< 1.0	INS	157.9
	Average Nimenrix	Av	< 0.50	161.6	< 0.06	< 0.74	< 1.50	< 1.0	75.5	156.967
	Novorapid	1	< 0.50	< 20.0	< 0.06	< 0.74	6.82	< 1.0	863	32.5
	Novorapid	2	< 0.50	20.5	< 0.06	< 0.74	6.59	< 1.0	799	33.1
	Novorapid	3	< 0.50	20.4	< 0.06	< 0.74	6.87	< 1.0	779	31.4
	Novorapid	4	< 0.50	20.6	< 0.06	< 0.74	6.87	< 1.0	1337	32.9
	Average Novorapid	Av	< 0.50	20.5	< 0.06	< 0.74	6.7875	< 1.0	944.5	32.475
	Insulatard	1	< 0.50	< 20.0	< 0.06	< 0.74	13.27	< 1.0	< 68	31.2
	Insulatard	2	< 0.50	< 20.0	< 0.06	< 0.74	12.8	< 1.0	< 68	32.3
	Insulatard	3	< 0.50	< 20.0	< 0.06	< 0.74	13.36	< 1.0	< 68	32.2
	Insulatard	4	< 0.50	< 20.0	< 0.06	< 0.74	13.25	< 1.0	< 68	31.5
	Average Insulatard	Av	< 0.50	< 20.0	< 0.06	< 0.74	13.17	< 1.0	< 68	31.8
	Milli-Q water	1	< 0.50	< 20.0	< 0.06	< 0.74	< 1.50	< 1.0	< 68	< 20.0
	Milli-Q water	2	< 0.50	< 20.0	< 0.06	< 0.74	< 1.50	< 1.0	< 68	< 20.0
	Milli-Q water	3	< 0.50	< 20.0	< 0.06	< 0.74	< 1.50	< 1.0	< 68	< 20.0
	Milli-Q water	4	< 0.50	< 20.0	< 0.06	< 0.74	< 1.50	< 1.0	< 68	< 20.0
	Average Milli-Q water	Av	< 0.50	< 20.0	< 0.06	< 0.74	< 1.50	< 1.0	< 68	< 20.0
	Tap water	1	2.58	< 20.0	< 0.06	< 0.74	< 1.50	< 1.0	< 68	< 20.0
	Tap water	2	2.46	< 20.0	< 0.06	< 0.74	< 1.50	< 1.0	< 68	< 20.0
	Tap water	3	2.47	< 20.0	< 0.06	< 0.74	< 1.50	< 1.0	< 68	< 20.0
	Tap water	4	2.53	< 20.0	< 0.06	< 0.74	< 1.50	< 1.0	< 68	< 20.0
	Average Tap water	Av	2.51	< 20.0	< 0.06	< 0.74	< 1.50	< 1.0	< 68	< 20.0
	Water for injection	1	< 0.50	< 20.0	< 0.06	< 0.74	< 1.50	< 1.0	< 68	< 20.0
	Water for injection	2	< 0.50	< 20.0	< 0.06	< 0.74	< 1.50	< 1.0	< 68	< 20.0
	Water for injection	3	< 0.50	< 20.0	< 0.06	< 0.74	< 1.50	< 1.0	< 68	< 20.0
	Water for injection	4	< 0.50	< 20.0	< 0.06	< 0.74	< 1.50	< 1.0	< 68	< 20.0
	Average Water for injection	Av	< 0.50	< 20.0	< 0.06	< 0.74	< 1.50	< 1.0	< 68	< 20.0
	Saline	1	< 0.50	154.9	< 0.06	< 0.74	< 1.50	< 1.0	< 68	151.5
	Saline	2	< 0.50	153.8	< 0.06	< 0.74	< 1.50	< 1.0	< 68	150.4
	Saline	3	< 0.50	153.6	< 0.06	< 0.74	< 1.50	< 1.0	< 68	150.5
	Saline	4	< 0.50	153.6	< 0.06	< 0.74	< 1.50	< 1.0	< 68	151.1
	Average Saline	Av	< 0.50	153.975	< 0.06	< 0.74	< 1.50	< 1.0	< 68	150.875
	Glucose	1	< 0.50	< 20.0	> 222	< 0.74	< 1.50	< 1.0	< 68	< 20.0
	Glucose	2	< 0.50	< 20.0	> 222	< 0.74	< 1.50	< 1.0	< 68	< 20.0
	Glucose	3	< 0.50	< 20.0	> 222	< 0.74	< 1.50	< 1.0	< 68	< 20.0
	Glucose	4	< 0.50	< 20.0	> 222	< 0.74	< 1.50	< 1.0	< 68	< 20.0
	Average Glucose	Av	< 0.50	< 20.0	> 222	< 0.74	< 1.50	< 1.0	< 68	< 20.0
	Hyaluronic acid	1	< 0.50	< 20.0	< 0.06	< 0.74	< 1.50	< 1.0	767	< 20.0
	Hyaluronic acid	2	< 0.50	< 20.0	< 0.06	< 0.74	< 1.50	< 1.0	709	< 20.0
	Hyaluronic acid	3	< 0.50	< 20.0	< 0.06	< 0.74	< 1.50	< 1.0	729	< 20.0
	Hyaluronic acid	4	< 0.50	< 20.0	< 0.06	< 0.74	< 1.50	< 1.0	699	< 20.0
	Average Hyaluronic acid	Av	< 0.50	< 20.0	< 0.06	< 0.74	< 1.50	< 1.0	726	< 20.0
	Amikacin (Tillomed)	1	< 0.50	< 20.0	< 0.06	< 0.74	< 1.50	< 1.0	< 68	303.5
	Amikacin (Tillomed)	2	< 0.50	< 20.0	< 0.06	< 0.74	< 1.50	< 1.0	< 68	302.9
	Amikacin (Tillomed)	3	< 0.50	< 20.0	< 0.06	< 0.74	< 1.50	< 1.0	< 68	305.9
	Amikacin (Tillomed)	4	< 0.50	< 20.0	< 0.06	< 0.74	< 1.50	< 1.0	< 68	306.3
	Average Amikacin (Tillomed)	Av	< 0.50	< 20.0	< 0.06	< 0.74	< 1.50	< 1.0	< 68	304.65
	Gentamicin	1	0.83	< 20.0	< 0.06	< 0.74	< 1.50	< 1.0	< 68	23.7
	Gentamicin	2	0.83	< 20.0	< 0.06	< 0.74	< 1.50	< 1.0	< 68	23.9
	Gentamicin	3	0.83	< 20.0	< 0.06	< 0.74	< 1.50	< 1.0	< 68	23.1
	Gentamicin	4	0.83	< 20.0	< 0.06	< 0.74	< 1.50	< 1.0	< 68	23.6
	Average Gentamicin	Av	0.83	< 20.0	< 0.06	< 0.74	< 1.50	< 1.0	< 68	23.575
