# Supplementary material for: Biochemical profiling provides a low-cost and globally accessible method to detect falsified vaccines and insulin
Source: Sci Rep. 2026 Feb 16;16:6581. doi: 10.1038/s41598-026-37281-9 (PMC12910014; doi:10.1038/s41598-026-37281-9)
Supplement: Supplementary file 2 — Supplementary Material 2 [file 41598_2026_37281_MOESM2_ESM.xlsx]

## Sheet: Table S2
Table S2 Concentrations of the eight analytes measured for the vaccines, insulin and falsified surrogates in the Stage 2 analysis
	INS: Insufficient sample	*: Average was below limit of quantitation for most samples
	Sample	Run	Urine calcium (mmol/L)	Urine chloride (mmol/L)	Urine glucose (mmol/L)	Urine magnesium (mmol/L)	Urine phosphate (mmol/L)	Urine potassium (mmol/L)	Urine protein (mg/L)	Urine sodium (mmol/L)
	Energix B syringe 1	1	< 0.50	143.5	< 0.06	< 0.74	7.89	< 1.0	< 68	155.9
	Energix B syringe 1	2	< 0.50	142.4	< 0.06	< 0.74	7.94	< 1.0	< 68	153.9
	Energix B syringe 1	3	< 0.50	143	< 0.06	< 0.74	8.1	< 1.0	< 68	154.4
	Energix B syringe 1	4	< 0.50	143.2	< 0.06	< 0.74	8.44	< 1.0	< 68	154.3
	Energix B syringe 1	5	< 0.50	142.3	< 0.06	< 0.74	8.31	< 1.0	< 68	155.1
	Energix B syringe 1	6	< 0.50	143.5	< 0.06	< 0.74	8.56	< 1.0	< 68	155.4
	Energix B syringe 1	7	< 0.50	144	< 0.06	< 0.74	8.31	< 1.0	< 68	156.2
	Energix B syringe 1	8	< 0.50	144.5	< 0.06	< 0.74	8.32	< 1.0	< 68	157
	Energix B syringe 1	9	< 0.50	144.4	< 0.06	< 0.74	9.56	< 1.0	333	158.1
	Average Energix B syringe 1	Av	< 0.50	143.422	< 0.06	< 0.74	8.38111	< 1.0	< 68*	155.589
	Energix B syringe 2	1	< 0.50	143.6	< 0.06	< 0.74	7.92	< 1.0	< 68	155.4
	Energix B syringe 2	2	< 0.50	142.1	< 0.06	< 0.74	7.98	< 1.0	< 68	154.3
	Energix B syringe 2	3	< 0.50	142.4	< 0.06	< 0.74	8.08	< 1.0	< 68	154
	Energix B syringe 2	4	< 0.50	143.1	< 0.06	< 0.74	8.45	< 1.0	< 68	154.5
	Energix B syringe 2	5	< 0.50	141.9	< 0.06	< 0.74	8.57	< 1.0	< 68	154
	Energix B syringe 2	6	< 0.50	143.3	< 0.06	< 0.74	8.46	< 1.0	< 68	156.1
	Energix B syringe 2	7	< 0.50	143.3	< 0.06	< 0.74	9.45	< 1.0	288	155
	Energix B syringe 2	8	< 0.50	144.6	< 0.06	< 0.74	10.15	< 1.0	356	158.9
	Energix B syringe 2	9	< 0.50	145.8	< 0.06	< 0.74	9.86	< 1.0	152	159.9
	Average Energix B syringe 2	Av	< 0.50	143.344	< 0.06	< 0.74	8.76889	< 1.0	< 68*	155.789
	Energix B syringe 3	1	< 0.50	143.2	< 0.06	< 0.74	8.11	< 1.0	< 68	155.3
	Energix B syringe 3	2	< 0.50	142.8	< 0.06	< 0.74	8.28	< 1.0	< 68	154.5
	Energix B syringe 3	3	< 0.50	142.8	< 0.06	< 0.74	8.08	< 1.0	< 68	155.2
	Energix B syringe 3	4	< 0.50	143.2	< 0.06	< 0.74	8.15	< 1.0	< 68	154
	Energix B syringe 3	5	< 0.50	141.7	< 0.06	< 0.74	8.51	< 1.0	< 68	154.8
	Energix B syringe 3	6	< 0.50	142.9	< 0.06	< 0.74	8.42	< 1.0	< 68	156
	Energix B syringe 3	7	< 0.50	143.1	< 0.06	< 0.74	8.12	< 1.0	< 68	155.9
	Energix B syringe 3	8	< 0.50	143.7	< 0.06	< 0.74	8.19	< 1.0	< 68	156.2
	Energix B syringe 3	9	< 0.50	143.1	< 0.06	< 0.74	8.37	< 1.0	< 68	156.8
	Average Energix B syringe 3	Av	< 0.50	142.944	< 0.06	< 0.74	8.37	< 1.0	< 68	155.411
	Average all Energix B	Av	< 0.50	143.237	< 0.06	< 0.74	8.46593	< 1.0	< 68*	155.596
	One-way ANOVA			0.495			0.152			0.878
	Nimenrix vial 1	1	< 0.50	164.9	< 0.06	< 0.74	< 1.50	< 1.0	< 68	160.5
	Nimenrix vial 1	2	< 0.50	167.1	< 0.06	< 0.74	< 1.50	< 1.0	< 68	159.6
	Nimenrix vial 1	3	< 0.50	164.1	< 0.06	< 0.74	< 1.50	< 1.0	< 68	160.2
	Nimenrix vial 1	4	< 0.50	164.2	< 0.06	< 0.74	< 1.50	< 1.0	< 68	158.9
	Nimenrix vial 1	5	< 0.50	165.4	< 0.06	< 0.74	< 1.50	< 1.0	< 68	161.7
	Average Nimenrix vial 1	Av	< 0.50	165.14	< 0.06	< 0.74	< 1.50	< 1.0	< 68	160.18
	Nimenrix vial 2	1	< 0.50	163	< 0.06	< 0.74	< 1.50	< 1.0	69	159.9
	Nimenrix vial 2	2	< 0.50	165.8	< 0.06	< 0.74	< 1.50	< 1.0	< 68	158.3
	Nimenrix vial 2	3	< 0.50	163.7	< 0.06	< 0.74	< 1.50	< 1.0	INS	160.1
	Average Nimenrix vial 2	Av	< 0.50	164.167	< 0.06	< 0.74	< 1.50	< 1.0	INS	159.433
	Nimenrix vial 3	1	< 0.50	162.3	< 0.06	< 0.74	< 1.50	< 1.0	68	157.5
	Nimenrix vial 3	2	< 0.50	165.2	< 0.06	< 0.74	< 1.50	< 1.0	< 68	157.4
	Nimenrix vial 3	3	< 0.50	163.1	< 0.06	< 0.74	< 1.50	< 1.0	75	159.4
	Average Nimenrix vial 3	Av	< 0.50	163.533	< 0.06	< 0.74	< 1.50	< 1.0	~70	158.1
	Average all Nimenrix	Av	< 0.50	164.436	< 0.06	< 0.74	< 1.50	< 1.0	< 68*	159.409
	One-way ANOVA			0.301						0.075
	Pneumovax 23 syringe 1	1	< 0.50	144.1	< 0.06	< 0.74	< 1.50	< 1.0	183	143.5
	Pneumovax 23 syringe 1	2	< 0.50	146.1	< 0.06	< 0.74	< 1.50	< 1.0	180	143
	Pneumovax 23 syringe 1	3	< 0.50	144	< 0.06	< 0.74	< 1.50	< 1.0	177	143.3
	Pneumovax 23 syringe 1	4	< 0.50	145.3	< 0.06	< 0.74	< 1.50	< 1.0	200	145.1
	Average Pneumovax 23 syringe 1	Av	< 0.50	144.875	< 0.06	< 0.74	< 1.50	< 1.0	185	143.725
	Pneumovax 23 syringe 2	1	< 0.50	144	< 0.06	< 0.74	< 1.50	< 1.0	179	143.3
	Pneumovax 23 syringe 2	2	< 0.50	146.7	< 0.06	< 0.74	< 1.50	< 1.0	183	143.2
	Pneumovax 23 syringe 2	3	< 0.50	144.1	< 0.06	< 0.74	< 1.50	< 1.0	178	144.3
	Pneumovax 23 syringe 2	4	< 0.50	145.6	< 0.06	< 0.74	< 1.50	< 1.0	173	144.5
	Pneumovax 23 syringe 2	5	< 0.50	144.6	< 0.06	< 0.74	< 1.50	< 1.0	168	145
	Average Pneumovax 23 syringe 2	Av	< 0.50	145	< 0.06	< 0.74	< 1.50	< 1.0	176.2	144.06
	Pneumovax 23 syringe 3	1	< 0.50	144.2	< 0.06	< 0.74	< 1.50	< 1.0	184	143.3
	Pneumovax 23 syringe 3	2	< 0.50	146.8	< 0.06	< 0.74	< 1.50	< 1.0	181	143.3
	Pneumovax 23 syringe 3	3	< 0.50	144.3	< 0.06	< 0.74	< 1.50	< 1.0	181	143.5
	Pneumovax 23 syringe 3	4	< 0.50	144.9	< 0.06	< 0.74	< 1.50	< 1.0	177	144.1
	Pneumovax 23 syringe 3	5	< 0.50	145.9	< 0.06	< 0.74	< 1.50	< 1.0	INS	146.3
	Average Pneumovax 23 syringe 3	Av	< 0.50	145.22	< 0.06	< 0.74	< 1.50	< 1.0	180.75	143.55
	Average all Pneumovax 23	Av	< 0.50	145.043	< 0.06	< 0.74	< 1.50	< 1.0	180.308	143.8
	One-way ANOVA			0.8915					0.2128	0.8434
	Insulatard syringe 1	1	< 0.50	< 20.0	< 0.06	< 0.74	12.62	< 1.0	< 68	28.2
	Insulatard syringe 1	2	< 0.50	< 20.0	< 0.06	< 0.74	13.08	< 1.0	< 68	27.7
	Insulatard syringe 1	3	< 0.50	< 20.0	< 0.06	< 0.74	12.98	< 1.0	< 68	28.2
	Insulatard syringe 1	4	< 0.50	< 20.0	< 0.06	< 0.74	13.18	< 1.0	< 68	27.8
	Insulatard syringe 1	5	< 0.50	< 20.0	< 0.06	< 0.74	12.85	< 1.0	< 68	28.2
	Insulatard syringe 1	6	< 0.50	< 20.0	< 0.06	< 0.74	13.06	< 1.0	< 68	28.2
	Insulatard syringe 1	7	< 0.50	< 20.0	< 0.06	< 0.74	13.05	< 1.0	< 68	27.9
	Insulatard syringe 1	8	< 0.50	< 20.0	< 0.06	< 0.74	12.89	< 1.0	< 68	28.4
	Insulatard syringe 1	9	< 0.50	< 20.0	< 0.06	< 0.74	13.22	< 1.0	< 68	28.6
	Average Insulatard syringe 1	Av	< 0.50	< 20.0	< 0.06	< 0.74	12.9922	< 1.0	< 68	28.1333
	Average all Insulatard	Av	< 0.50	< 20.0	< 0.06	< 0.74	13.0336	< 1.0	< 68	28.1259
	Milli Q water dispense 1	1	< 0.50	< 20.0	< 0.06	< 0.74	< 1.50	< 1.0	< 68	< 20.0
	Milli Q water dispense 1	2	< 0.50	< 20.0	< 0.06	< 0.74	< 1.50	< 1.0	< 68	< 20.0
	Milli Q water dispense 1	3	< 0.50	< 20.0	< 0.06	< 0.74	< 1.50	< 1.0	< 68	< 20.0
	Milli Q water dispense 1	4	< 0.50	< 20.0	< 0.06	< 0.74	< 1.50	< 1.0	< 68	< 20.0
	Milli Q water dispense 1	5	< 0.50	< 20.0	< 0.06	< 0.74	< 1.50	< 1.0	< 68	< 20.0
	Milli Q water dispense 1	6	< 0.50	< 20.0	< 0.06	< 0.74	< 1.50	< 1.0	< 68	< 20.0
	Milli Q water dispense 1	7	< 0.50	< 20.0	< 0.06	< 0.74	< 1.50	< 1.0	< 68	< 20.0
	Milli Q water dispense 1	8	< 0.50	< 20.0	< 0.06	< 0.74	< 1.50	< 1.0	< 68	< 20.0
	Milli Q water dispense 1	9	< 0.50	< 20.0	< 0.06	< 0.74	< 1.50	< 1.0	< 68	< 20.0
	Average Milli Q water dispense 1	Av	< 0.50	< 20.0	< 0.06	< 0.74	< 1.50	< 1.0	< 68	< 20.0
	Milli Q water dispense 2	1	< 0.50	< 20.0	< 0.06	< 0.74	< 1.50	< 1.0	< 68	< 20.0
	Milli Q water dispense 2	2	< 0.50	< 20.0	< 0.06	< 0.74	< 1.50	< 1.0	< 68	< 20.0
	Milli Q water dispense 2	3	< 0.50	< 20.0	< 0.06	< 0.74	< 1.50	< 1.0	< 68	< 20.0
	Milli Q water dispense 2	4	< 0.50	< 20.0	< 0.06	< 0.74	< 1.50	< 1.0	< 68	< 20.0
	Milli Q water dispense 2	5	< 0.50	< 20.0	< 0.06	< 0.74	< 1.50	< 1.0	< 68	< 20.0
	Milli Q water dispense 2	6	< 0.50	< 20.0	< 0.06	< 0.74	< 1.50	< 1.0	< 68	< 20.0
	Milli Q water dispense 2	7	< 0.50	< 20.0	< 0.06	< 0.74	< 1.50	< 1.0	< 68	< 20.0
	Milli Q water dispense 2	8	< 0.50	< 20.0	< 0.06	< 0.74	< 1.50	< 1.0	< 68	< 20.0
	Milli Q water dispense 2	9	< 0.50	< 20.0	< 0.06	< 0.74	< 1.50	< 1.0	< 68	< 20.0
	Average Milli Q water dispense 2	Av	< 0.50	< 20.0	< 0.06	< 0.74	< 1.50	< 1.0	< 68	< 20.0
	Milli Q water dispense 3	1	< 0.50	< 20.0	< 0.06	< 0.74	< 1.50	< 1.0	< 68	< 20.0
	Milli Q water dispense 3	2	< 0.50	< 20.0	< 0.06	< 0.74	< 1.50	< 1.0	< 68	< 20.0
	Milli Q water dispense 3	3	< 0.50	< 20.0	< 0.06	< 0.74	< 1.50	< 1.0	< 68	< 20.0
	Milli Q water dispense 3	4	< 0.50	< 20.0	< 0.06	< 0.74	< 1.50	< 1.0	< 68	< 20.0
	Milli Q water dispense 3	5	< 0.50	< 20.0	< 0.06	< 0.74	< 1.50	< 1.0	< 68	< 20.0
	Milli Q water dispense 3	6	< 0.50	< 20.0	< 0.06	< 0.74	< 1.50	< 1.0	< 68	< 20.0
	Milli Q water dispense 3	7	< 0.50	< 20.0	< 0.06	< 0.74	< 1.50	< 1.0	< 68	< 20.0
	Milli Q water dispense 3	8	< 0.50	< 20.0	< 0.06	< 0.74	< 1.50	< 1.0	< 68	< 20.0
	Milli Q water dispense 3	9	< 0.50	< 20.0	< 0.06	< 0.74	< 1.50	< 1.0	< 68	< 20.0
	Average Milli Q water dispense 3	Av	< 0.50	< 20.0	< 0.06	< 0.74	< 1.50	< 1.0	< 68	< 20.0
	Average all Milli Q water	Av	< 0.50	< 20.0	< 0.06	< 0.74	< 1.50	< 1.0	< 68	< 20.0
	Tap water dispense 1	1	2.08	< 20.0	< 0.06	< 0.74	< 1.50	< 1.0	< 68	< 20.0
	Tap water dispense 1	2	2.07	< 20.0	< 0.06	< 0.74	< 1.50	< 1.0	< 68	< 20.0
	Tap water dispense 1	3	2.03	< 20.0	< 0.06	< 0.74	< 1.50	< 1.0	< 68	< 20.0
	Tap water dispense 1	4	2.07	< 20.0	< 0.06	< 0.74	< 1.50	< 1.0	< 68	< 20.0
	Tap water dispense 1	5	2.03	< 20.0	< 0.06	< 0.74	< 1.50	< 1.0	< 68	< 20.0
	Tap water dispense 1	6	2.1	< 20.0	< 0.06	< 0.74	< 1.50	< 1.0	< 68	< 20.0
	Tap water dispense 1	7	2.06	< 20.0	< 0.06	< 0.74	< 1.50	< 1.0	< 68	< 20.0
	Tap water dispense 1	8	2.02	< 20.0	< 0.06	< 0.74	< 1.50	< 1.0	< 68	< 20.0
	Tap water dispense 1	9	2.05	< 20.0	< 0.06	< 0.74	< 1.50	< 1.0	< 68	< 20.0
	Average Tap water dispense 1	Av	2.05667	< 20.0	< 0.06	< 0.74	< 1.50	< 1.0	< 68	< 20.0
	Tap water dispense 2	1	2.09	< 20.0	< 0.06	< 0.74	< 1.50	< 1.0	< 68	< 20.0
	Tap water dispense 2	2	2.09	< 20.0	< 0.06	< 0.74	< 1.50	< 1.0	< 68	< 20.0
	Tap water dispense 2	3	2.08	< 20.0	< 0.06	< 0.74	< 1.50	< 1.0	< 68	< 20.0
	Tap water dispense 2	4	2.06	< 20.0	< 0.06	< 0.74	< 1.50	< 1.0	< 68	< 20.0
	Tap water dispense 2	5	2.05	< 20.0	< 0.06	< 0.74	< 1.50	< 1.0	< 68	< 20.0
	Tap water dispense 2	6	2.1	< 20.0	< 0.06	< 0.74	< 1.50	< 1.0	< 68	< 20.0
	Tap water dispense 2	7	2.06	< 20.0	< 0.06	< 0.74	< 1.50	< 1.0	< 68	< 20.0
	Tap water dispense 2	8	2.06	< 20.0	< 0.06	< 0.74	< 1.50	< 1.0	< 68	< 20.0
	Tap water dispense 2	9	2.07	< 20.0	< 0.06	< 0.74	< 1.50	< 1.0	< 68	< 20.0
	Average Tap water dispense 2	Av	2.07333	< 20.0	< 0.06	< 0.74	< 1.50	< 1.0	< 68	< 20.0
	Tap water dispense 3	1	2.06	< 20.0	< 0.06	< 0.74	< 1.50	< 1.0	< 68	< 20.0
	Tap water dispense 3	2	2.05	< 20.0	< 0.06	< 0.74	< 1.50	< 1.0	< 68	< 20.0
	Tap water dispense 3	3	2.08	< 20.0	< 0.06	< 0.74	< 1.50	< 1.0	< 68	< 20.0
	Tap water dispense 3	4	2.09	< 20.0	< 0.06	< 0.74	< 1.50	< 1.0	< 68	< 20.0
	Tap water dispense 3	5	2.07	< 20.0	< 0.06	< 0.74	< 1.50	< 1.0	< 68	< 20.0
	Tap water dispense 3	6	2.13	< 20.0	< 0.06	< 0.74	< 1.50	< 1.0	< 68	< 20.0
	Tap water dispense 3	7	2.08	< 20.0	< 0.06	< 0.74	< 1.50	< 1.0	< 68	< 20.0
	Tap water dispense 3	8	2.07	< 20.0	< 0.06	< 0.74	< 1.50	< 1.0	< 68	< 20.0
	Tap water dispense 3	9	2.07	< 20.0	< 0.06	< 0.74	< 1.50	< 1.0	< 68	< 20.0
	Average Tap water dispense 3	Av	2.07778	< 20.0	< 0.06	< 0.74	< 1.50	< 1.0	< 68	< 20.0
	Average all Tap water	Av	2.06926	< 20.0	< 0.06	< 0.74	< 1.50	< 1.0	< 68	< 20.0
	One-way ANOVA		0.1325
	Water for injection ampoule 1	1	< 0.50	< 20.0	< 0.06	< 0.74	< 1.50	< 1.0	< 68	< 20.0
	Water for injection ampoule 1	2	< 0.50	< 20.0	< 0.06	< 0.74	< 1.50	< 1.0	< 68	< 20.0
	Water for injection ampoule 1	3	< 0.50	< 20.0	< 0.06	< 0.74	< 1.50	< 1.0	< 68	< 20.0
	Water for injection ampoule 1	4	< 0.50	< 20.0	< 0.06	< 0.74	< 1.50	< 1.0	< 68	< 20.0
	Water for injection ampoule 1	5	< 0.50	< 20.0	< 0.06	< 0.74	< 1.50	< 1.0	< 68	< 20.0
	Water for injection ampoule 1	6	< 0.50	< 20.0	< 0.06	< 0.74	< 1.50	< 1.0	< 68	< 20.0
	Water for injection ampoule 1	7	< 0.50	< 20.0	< 0.06	< 0.74	< 1.50	< 1.0	< 68	< 20.0
	Water for injection ampoule 1	8	< 0.50	< 20.0	< 0.06	< 0.74	< 1.50	< 1.0	< 68	< 20.0
	Water for injection ampoule 1	9	< 0.50	< 20.0	< 0.06	< 0.74	< 1.50	< 1.0	< 68	< 20.0
	Average Water for injection ampoule 1	Av	< 0.50	< 20.0	< 0.06	< 0.74	< 1.50	< 1.0	< 68	< 20.0
	Water for injection ampoule 2	1	< 0.50	< 20.0	< 0.06	< 0.74	< 1.50	< 1.0	< 68	< 20.0
	Water for injection ampoule 2	2	< 0.50	< 20.0	< 0.06	< 0.74	< 1.50	< 1.0	< 68	< 20.0
	Water for injection ampoule 2	3	< 0.50	< 20.0	< 0.06	< 0.74	< 1.50	< 1.0	< 68	< 20.0
	Water for injection ampoule 2	4	< 0.50	< 20.0	< 0.06	< 0.74	< 1.50	< 1.0	< 68	< 20.0
	Water for injection ampoule 2	5	< 0.50	< 20.0	< 0.06	< 0.74	< 1.50	< 1.0	< 68	< 20.0
	Water for injection ampoule 2	6	< 0.50	< 20.0	< 0.06	< 0.74	< 1.50	< 1.0	< 68	< 20.0
	Water for injection ampoule 2	7	< 0.50	< 20.0	< 0.06	< 0.74	< 1.50	< 1.0	< 68	< 20.0
	Water for injection ampoule 2	8	< 0.50	< 20.0	< 0.06	< 0.74	< 1.50	< 1.0	< 68	< 20.0
	Water for injection ampoule 2	9	< 0.50	< 20.0	< 0.06	< 0.74	< 1.50	< 1.0	< 68	< 20.0
	Average Water for injection ampoule 2	Av	< 0.50	< 20.0	< 0.06	< 0.74	< 1.50	< 1.0	< 68	< 20.0
	Water for injection ampoule 3	1	< 0.50	< 20.0	< 0.06	< 0.74	< 1.50	< 1.0	< 68	< 20.0
	Water for injection ampoule 3	2	< 0.50	< 20.0	< 0.06	< 0.74	< 1.50	< 1.0	< 68	< 20.0
	Water for injection ampoule 3	3	< 0.50	< 20.0	< 0.06	< 0.74	< 1.50	< 1.0	< 68	< 20.0
	Water for injection ampoule 3	4	< 0.50	< 20.0	< 0.06	< 0.74	< 1.50	< 1.0	< 68	< 20.0
	Water for injection ampoule 3	5	< 0.50	< 20.0	< 0.06	< 0.74	< 1.50	< 1.0	< 68	< 20.0
	Water for injection ampoule 3	6	< 0.50	< 20.0	< 0.06	< 0.74	< 1.50	< 1.0	< 68	< 20.0
	Water for injection ampoule 3	7	< 0.50	< 20.0	< 0.06	< 0.74	< 1.50	< 1.0	< 68	< 20.0
	Water for injection ampoule 3	8	< 0.50	< 20.0	< 0.06	< 0.74	< 1.50	< 1.0	< 68	< 20.0
	Water for injection ampoule 3	9	< 0.50	< 20.0	< 0.06	< 0.74	< 1.50	< 1.0	< 68	< 20.0
	Average Water for injection ampoule 3	Av	< 0.50	< 20.0	< 0.06	< 0.74	< 1.50	< 1.0	< 68	< 20.0
	Average all Water for injection	Av	< 0.50	< 20.0	< 0.06	< 0.74	< 1.50	< 1.0	< 68	< 20.0
	Saline ampoule 1	1	< 0.50	155.1	< 0.06	< 0.74	< 1.50	< 1.0	< 68	153.3
	Saline ampoule 1	2	< 0.50	157.8	< 0.06	< 0.74	< 1.50	< 1.0	< 68	151.4
	Saline ampoule 1	3	< 0.50	154.9	< 0.06	< 0.74	< 1.50	< 1.0	< 68	152.1
	Saline ampoule 1	4	< 0.50	156.2	< 0.06	< 0.74	< 1.50	< 1.0	< 68	152.4
	Saline ampoule 1	5	< 0.50	153.5	< 0.06	< 0.74	< 1.50	< 1.0	< 68	151.3
	Saline ampoule 1	6	< 0.50	155.3	< 0.06	< 0.74	< 1.50	< 1.0	< 68	153
	Saline ampoule 1	7	< 0.50	155	< 0.06	< 0.74	< 1.50	< 1.0	< 68	152.7
	Saline ampoule 1	8	< 0.50	155.7	< 0.06	< 0.74	< 1.50	< 1.0	< 68	153.8
	Saline ampoule 1	9	< 0.50	155.2	< 0.06	< 0.74	< 1.50	< 1.0	< 68	152.8
	Average Saline ampoule 1	Av	< 0.50	155.411	< 0.06	< 0.74	< 1.50	< 1.0	< 68	152.533
	Saline ampoule 2	1	< 0.50	154.8	< 0.06	< 0.74	< 1.50	< 1.0	< 68	151.9
	Saline ampoule 2	2	< 0.50	157.4	< 0.06	< 0.74	< 1.50	< 1.0	< 68	151.3
	Saline ampoule 2	3	< 0.50	154.8	< 0.06	< 0.74	< 1.50	< 1.0	< 68	152.2
	Saline ampoule 2	4	< 0.50	155.5	< 0.06	< 0.74	< 1.50	< 1.0	< 68	151.2
	Saline ampoule 2	5	< 0.50	153	< 0.06	< 0.74	< 1.50	< 1.0	< 68	150.8
	Saline ampoule 2	6	< 0.50	154.9	< 0.06	< 0.74	< 1.50	< 1.0	< 68	153.4
	Saline ampoule 2	7	< 0.50	155	< 0.06	< 0.74	< 1.50	< 1.0	< 68	152.2
	Saline ampoule 2	8	< 0.50	155.8	< 0.06	< 0.74	< 1.50	< 1.0	< 68	153.8
	Saline ampoule 2	9	< 0.50	155	< 0.06	< 0.74	< 1.50	< 1.0	< 68	153.4
	Average Saline ampoule 2	Av	< 0.50	155.133	< 0.06	< 0.74	< 1.50	< 1.0	< 68	152.244
	Saline ampoule 3	1	< 0.50	154.5	< 0.06	< 0.74	< 1.50	< 1.0	< 68	152.5
	Saline ampoule 3	2	< 0.50	157.5	< 0.06	< 0.74	< 1.50	< 1.0	< 68	151
	Saline ampoule 3	3	< 0.50	154.6	< 0.06	< 0.74	< 1.50	< 1.0	< 68	152.1
	Saline ampoule 3	4	< 0.50	155.2	< 0.06	< 0.74	< 1.50	< 1.0	< 68	151.2
	Saline ampoule 3	5	< 0.50	153.2	< 0.06	< 0.74	< 1.50	< 1.0	< 68	151.6
	Saline ampoule 3	6	< 0.50	154.4	< 0.06	< 0.74	< 1.50	< 1.0	< 68	152.6
	Saline ampoule 3	7	< 0.50	155.1	< 0.06	< 0.74	< 1.50	< 1.0	< 68	151.9
	Saline ampoule 3	8	< 0.50	155.4	< 0.06	< 0.74	< 1.50	< 1.0	< 68	152.9
	Saline ampoule 3	9	< 0.50	155.2	< 0.06	< 0.74	< 1.50	< 1.0	< 68	153.6
	Average Saline ampoule 3	Av	< 0.50	155.011	< 0.06	< 0.74	< 1.50	< 1.0	< 68	152.156
	Average all Saline	Av	< 0.50	155.185	< 0.06	< 0.74	< 1.50	< 1.0	< 68	152.311
	One-way ANOVA			0.7538						0.666
	Glucose bottle 1	1	< 0.50	< 20.0	> 222.00	< 0.74	< 1.50	< 1.0	< 68	< 20.0
	Glucose bottle 1	2	< 0.50	< 20.0	> 222.00	< 0.74	< 1.50	< 1.0	< 68	< 20.0
	Glucose bottle 1	3	< 0.50	< 20.0	> 222.00	< 0.74	< 1.50	< 1.0	< 68	< 20.0
	Glucose bottle 1	4	< 0.50	< 20.0	> 222.00	< 0.74	< 1.50	< 1.0	< 68	< 20.0
	Glucose bottle 1	5	< 0.50	< 20.0	> 222.00	< 0.74	< 1.50	< 1.0	< 68	< 20.0
	Glucose bottle 1	6	< 0.50	< 20.0	> 222.00	< 0.74	< 1.50	< 1.0	< 68	< 20.0
	Glucose bottle 1	7	< 0.50	< 20.0	> 222.00	< 0.74	< 1.50	< 1.0	< 68	< 20.0
	Glucose bottle 1	8	< 0.50	< 20.0	> 222.00	< 0.74	< 1.50	< 1.0	< 68	< 20.0
	Glucose bottle 1	9	< 0.50	< 20.0	> 222.00	< 0.74	< 1.50	< 1.0	< 68	< 20.0
	Average Glucose bottle 1	Av	< 0.50	< 20.0	> 222.00	< 0.74	< 1.50	< 1.0	< 68	< 20.0
	Glucose bottle 2	1	< 0.50	< 20.0	> 222.00	< 0.74	< 1.50	< 1.0	< 68	< 20.0
	Glucose bottle 2	2	< 0.50	< 20.0	> 222.00	< 0.74	< 1.50	< 1.0	< 68	< 20.0
	Glucose bottle 2	3	< 0.50	< 20.0	> 222.00	< 0.74	< 1.50	< 1.0	< 68	< 20.0
	Glucose bottle 2	4	< 0.50	< 20.0	> 222.00	< 0.74	< 1.50	< 1.0	< 68	< 20.0
	Glucose bottle 2	5	< 0.50	< 20.0	> 222.00	< 0.74	< 1.50	< 1.0	< 68	< 20.0
	Glucose bottle 2	6	< 0.50	< 20.0	> 222.00	< 0.74	< 1.50	< 1.0	< 68	< 20.0
	Glucose bottle 2	7	< 0.50	< 20.0	> 222.00	< 0.74	< 1.50	< 1.0	< 68	< 20.0
	Glucose bottle 2	8	< 0.50	< 20.0	> 222.00	< 0.74	< 1.50	< 1.0	< 68	< 20.0
	Glucose bottle 2	9	< 0.50	< 20.0	> 222.00	< 0.74	< 1.50	< 1.0	< 68	< 20.0
	Average Glucose bottle 2	Av	< 0.50	< 20.0	> 222.00	< 0.74	< 1.50	< 1.0	< 68	< 20.0
	Glucose bottle 3	1	< 0.50	< 20.0	> 222.00	< 0.74	< 1.50	< 1.0	< 68	< 20.0
	Glucose bottle 3	2	< 0.50	< 20.0	> 222.00	< 0.74	< 1.50	< 1.0	< 68	< 20.0
	Glucose bottle 3	3	< 0.50	< 20.0	> 222.00	< 0.74	< 1.50	< 1.0	< 68	< 20.0
	Glucose bottle 3	4	< 0.50	< 20.0	> 222.00	< 0.74	< 1.50	< 1.0	< 68	< 20.0
	Glucose bottle 3	5	< 0.50	< 20.0	> 222.00	< 0.74	< 1.50	< 1.0	< 68	< 20.0
	Glucose bottle 3	6	< 0.50	< 20.0	> 222.00	< 0.74	< 1.50	< 1.0	< 68	< 20.0
	Glucose bottle 3	7	< 0.50	< 20.0	> 222.00	< 0.74	< 1.50	< 1.0	< 68	< 20.0
	Glucose bottle 3	8	< 0.50	< 20.0	> 222.00	< 0.74	< 1.50	< 1.0	< 68	< 20.0
	Glucose bottle 3	9	< 0.50	< 20.0	> 222.00	< 0.74	< 1.50	< 1.0	< 68	< 20.0
	Average Glucose bottle 3	Av	< 0.50	< 20.0	> 222.00	< 0.74	< 1.50	< 1.0	< 68	< 20.0
	Average all Glucose	Av	< 0.50	< 20.0	> 222.00	< 0.74	< 1.50	< 1.0	< 68	< 20.0
	Hyaluronic acid vial 1	1	< 0.50	< 20.0	< 0.06	< 0.74	< 1.50	< 1.0	772	< 20.0
	Hyaluronic acid vial 1	2	< 0.50	< 20.0	< 0.06	< 0.74	< 1.50	< 1.0	790	< 20.0
	Hyaluronic acid vial 1	3	< 0.50	< 20.0	< 0.06	< 0.74	< 1.50	< 1.0	737	< 20.0
	Hyaluronic acid vial 1	4	< 0.50	< 20.0	< 0.06	< 0.74	< 1.50	< 1.0	833	< 20.0
	Hyaluronic acid vial 1	5	< 0.50	< 20.0	< 0.06	< 0.74	< 1.50	< 1.0	627	< 20.0
	Hyaluronic acid vial 1	6	< 0.50	< 20.0	< 0.06	< 0.74	< 1.50	< 1.0	804	< 20.0
	Hyaluronic acid vial 1	7	< 0.50	< 20.0	< 0.06	< 0.74	< 1.50	< 1.0	747	< 20.0
	Hyaluronic acid vial 1	8	< 0.50	< 20.0	< 0.06	< 0.74	< 1.50	< 1.0	880	< 20.0
	Hyaluronic acid vial 1	9	< 0.50	< 20.0	< 0.06	< 0.74	< 1.50	< 1.0	701	< 20.0
	Average Hyaluronic acid vial 1	Av	< 0.50	< 20.0	< 0.06	< 0.74	< 1.50	< 1.0	765.667	< 20.0
	Hyaluronic acid vial 2	1	< 0.50	< 20.0	< 0.06	< 0.74	< 1.50	< 1.0	673	< 20.0
	Hyaluronic acid vial 2	2	< 0.50	< 20.0	< 0.06	< 0.74	< 1.50	< 1.0	778	< 20.0
	Hyaluronic acid vial 2	3	< 0.50	< 20.0	< 0.06	< 0.74	< 1.50	< 1.0	751	< 20.0
	Hyaluronic acid vial 2	4	< 0.50	< 20.0	< 0.06	< 0.74	< 1.50	< 1.0	762	< 20.0
	Hyaluronic acid vial 2	5	< 0.50	< 20.0	< 0.06	< 0.74	< 1.50	< 1.0	625	< 20.0
	Hyaluronic acid vial 2	6	< 0.50	< 20.0	< 0.06	< 0.74	< 1.50	< 1.0	759	< 20.0
	Hyaluronic acid vial 2	7	< 0.50	< 20.0	< 0.06	< 0.74	< 1.50	< 1.0	838	< 20.0
	Hyaluronic acid vial 2	8	< 0.50	< 20.0	< 0.06	< 0.74	< 1.50	< 1.0	822	< 20.0
	Hyaluronic acid vial 2	9	< 0.50	< 20.0	< 0.06	< 0.74	< 1.50	< 1.0	776	< 20.0
	Average Hyaluronic acid vial 2	Av	< 0.50	< 20.0	< 0.06	< 0.74	< 1.50	< 1.0	753.778	< 20.0
	Hyaluronic acid vial 3	1	< 0.50	< 20.0	< 0.06	< 0.74	< 1.50	< 1.0	704	< 20.0
	Hyaluronic acid vial 3	2	< 0.50	< 20.0	< 0.06	< 0.74	< 1.50	< 1.0	776	< 20.0
	Hyaluronic acid vial 3	3	< 0.50	< 20.0	< 0.06	< 0.74	< 1.50	< 1.0	702	< 20.0
	Hyaluronic acid vial 3	4	< 0.50	< 20.0	< 0.06	< 0.74	< 1.50	< 1.0	715	< 20.0
	Hyaluronic acid vial 3	5	< 0.50	< 20.0	< 0.06	< 0.74	< 1.50	< 1.0	740	< 20.0
	Hyaluronic acid vial 3	6	< 0.50	< 20.0	< 0.06	< 0.74	< 1.50	< 1.0	771	< 20.0
	Hyaluronic acid vial 3	7	< 0.50	< 20.0	< 0.06	< 0.74	< 1.50	< 1.0	732	< 20.0
	Hyaluronic acid vial 3	8	< 0.50	< 20.0	< 0.06	< 0.74	< 1.50	< 1.0	810	< 20.0
	Hyaluronic acid vial 3	9	< 0.50	< 20.0	< 0.06	< 0.74	< 1.50	< 1.0	686	< 20.0
	Average Hyaluronic acid vial 3	Av	< 0.50	< 20.0	< 0.06	< 0.74	< 1.50	< 1.0	737.333	< 20.0
	Average all Hyaluronic acid	Av	< 0.50	< 20.0	< 0.06	< 0.74	< 1.50	< 1.0	752.259	< 20.0
	One-way ANOVA								0.6329
	Amikacin (Hospira) vial 1	1	0.69	< 20.0	< 0.06	< 0.74	< 1.50	< 1.0	< 68	281.4
	Amikacin (Hospira) vial 1	2	0.69	< 20.0	< 0.06	< 0.74	< 1.50	< 1.0	< 68	279.4
	Amikacin (Hospira) vial 1	3	0.69	< 20.0	< 0.06	< 0.74	< 1.50	< 1.0	< 68	282.2
	Amikacin (Hospira) vial 1	4	0.68	< 20.0	< 0.06	< 0.74	< 1.50	< 1.0	< 68	274.7
	Amikacin (Hospira) vial 1	5	0.68	< 20.0	< 0.06	< 0.74	< 1.50	< 1.0	< 68	278.3
	Amikacin (Hospira) vial 1	6	0.68	< 20.0	< 0.06	< 0.74	< 1.50	< 1.0	< 68	281.1
	Amikacin (Hospira) vial 1	7	0.69	< 20.0	< 0.06	< 0.74	< 1.50	< 1.0	< 68	280.3
	Amikacin (Hospira) vial 1	8	0.68	< 20.0	< 0.06	< 0.74	< 1.50	< 1.0	< 68	282.3
	Amikacin (Hospira) vial 1	9	0.68	< 20.0	< 0.06	< 0.74	< 1.50	< 1.0	< 68	282.3
	Average Amikacin (Hospira) vial 1	Av	0.684444	< 20.0	< 0.06	< 0.74	< 1.50	< 1.0	< 68	280.222
	Amikacin (Hospira) vial 2	1	0.65	< 20.0	< 0.06	< 0.74	< 1.50	< 1.0	< 68	272.8
	Amikacin (Hospira) vial 2	2	0.66	< 20.0	< 0.06	< 0.74	< 1.50	< 1.0	< 68	271.2
	Amikacin (Hospira) vial 2	3	0.65	< 20.0	< 0.06	< 0.74	< 1.50	< 1.0	< 68	272.6
	Amikacin (Hospira) vial 2	4	0.64	< 20.0	< 0.06	< 0.74	< 1.50	< 1.0	< 68	266.4
	Amikacin (Hospira) vial 2	5	0.64	< 20.0	< 0.06	< 0.74	< 1.50	< 1.0	< 68	269.5
	Amikacin (Hospira) vial 2	6	0.64	< 20.0	< 0.06	< 0.74	< 1.50	< 1.0	< 68	272.1
	Amikacin (Hospira) vial 2	7	0.64	< 20.0	< 0.06	< 0.74	< 1.50	< 1.0	< 68	273.5
	Amikacin (Hospira) vial 2	8	0.65	< 20.0	< 0.06	< 0.74	< 1.50	< 1.0	< 68	273.6
	Amikacin (Hospira) vial 2	9	0.65	< 20.0	< 0.06	< 0.74	< 1.50	< 1.0	< 68	274.3
	Average Amikacin (Hospira) vial 2	Av	0.646667	< 20.0	< 0.06	< 0.74	< 1.50	< 1.0	< 68	271.778
	Amikacin (Hospira) vial 3	1	0.7	< 20.0	< 0.06	< 0.74	< 1.50	< 1.0	< 68	280.2
	Amikacin (Hospira) vial 3	2	0.69	< 20.0	< 0.06	< 0.74	< 1.50	< 1.0	< 68	278.1
	Amikacin (Hospira) vial 3	3	0.7	< 20.0	< 0.06	< 0.74	< 1.50	< 1.0	< 68	277.4
	Amikacin (Hospira) vial 3	4	0.69	< 20.0	< 0.06	< 0.74	< 1.50	< 1.0	< 68	273.7
	Amikacin (Hospira) vial 3	5	0.68	< 20.0	< 0.06	< 0.74	< 1.50	< 1.0	< 68	277
	Amikacin (Hospira) vial 3	6	0.69	< 20.0	< 0.06	< 0.74	< 1.50	< 1.0	< 68	281.2
	Amikacin (Hospira) vial 3	7	0.69	< 20.0	< 0.06	< 0.74	< 1.50	< 1.0	< 68	278.1
	Amikacin (Hospira) vial 3	8	0.69	< 20.0	< 0.06	< 0.74	< 1.50	< 1.0	< 68	281.9
	Amikacin (Hospira) vial 3	9	0.68	< 20.0	< 0.06	< 0.74	< 1.50	< 1.0	< 68	280.5
	Average Amikacin (Hospira) vial 3	Av	0.69	< 20.0	< 0.06	< 0.74	< 1.50	< 1.0	< 68	278.678
	Average all Amikacin (Hospira)	Av	0.673704	< 20.0	< 0.06	< 0.74	< 1.50	< 1.0	< 68	276.893
	One-way ANOVA		<0.001							<0.001
	Gentamicin vial 1	1	1.08	< 20.0	< 0.06	< 0.74	< 1.50	< 1.0	< 68	20.1
	Gentamicin vial 1	2	1.06	< 20.0	< 0.06	< 0.74	< 1.50	< 1.0	< 68	< 20.0
	Gentamicin vial 1	3	1.09	< 20.0	< 0.06	< 0.74	< 1.50	< 1.0	< 68	20.5
	Gentamicin vial 1	4	1.07	< 20.0	< 0.06	< 0.74	< 1.50	< 1.0	< 68	< 20.0
	Gentamicin vial 1	5	1.08	< 20.0	< 0.06	< 0.74	< 1.50	< 1.0	< 68	20
	Gentamicin vial 1	6	1.07	< 20.0	< 0.06	< 0.74	< 1.50	< 1.0	< 68	20.2
	Gentamicin vial 1	7	1.08	< 20.0	< 0.06	< 0.74	< 1.50	< 1.0	< 68	20.1
	Gentamicin vial 1	8	1.08	< 20.0	< 0.06	< 0.74	< 1.50	< 1.0	< 68	20
	Gentamicin vial 1	9	1.07	< 20.0	< 0.06	< 0.74	< 1.50	< 1.0	< 68	20.4
	Average Gentamicin vial 1	Av	1.07556	< 20.0	< 0.06	< 0.74	< 1.50	< 1.0	< 68	20.1857
	Gentamicin vial 2	1	1.08	< 20.0	< 0.06	< 0.74	< 1.50	< 1.0	< 68	< 20.0
	Gentamicin vial 2	2	1.06	< 20.0	< 0.06	< 0.74	< 1.50	< 1.0	< 68	< 20.0
	Gentamicin vial 2	3	1.08	< 20.0	< 0.06	< 0.74	< 1.50	< 1.0	< 68	20.3
	Gentamicin vial 2	4	1.07	< 20.0	< 0.06	< 0.74	< 1.50	< 1.0	< 68	< 20.0
	Gentamicin vial 2	5	1.09	< 20.0	< 0.06	< 0.74	< 1.50	< 1.0	< 68	20
	Gentamicin vial 2	6	1.09	< 20.0	< 0.06	< 0.74	< 1.50	< 1.0	< 68	20.3
	Gentamicin vial 2	7	1.07	< 20.0	< 0.06	< 0.74	< 1.50	< 1.0	< 68	20
	Gentamicin vial 2	8	1.06	< 20.0	< 0.06	< 0.74	< 1.50	< 1.0	< 68	20.5
	Gentamicin vial 2	9	1.09	< 20.0	< 0.06	< 0.74	< 1.50	< 1.0	< 68	20.8
	Average Gentamicin vial 2	Av	1.07667	< 20.0	< 0.06	< 0.74	< 1.50	< 1.0	< 68	20.3167
	Gentamicin vial 3	1	1.08	< 20.0	< 0.06	< 0.74	< 1.50	< 1.0	< 68	< 20.0
	Gentamicin vial 3	2	1.04	< 20.0	< 0.06	< 0.74	< 1.50	< 1.0	< 68	< 20.0
	Gentamicin vial 3	3	1.08	< 20.0	< 0.06	< 0.74	< 1.50	< 1.0	< 68	< 20.0
	Gentamicin vial 3	4	1.08	< 20.0	< 0.06	< 0.74	< 1.50	< 1.0	< 68	< 20.0
	Gentamicin vial 3	5	1.08	< 20.0	< 0.06	< 0.74	< 1.50	< 1.0	< 68	< 20.0
	Gentamicin vial 3	6	1.07	< 20.0	< 0.06	< 0.74	< 1.50	< 1.0	< 68	20
	Gentamicin vial 3	7	1.07	< 20.0	< 0.06	< 0.74	< 1.50	< 1.0	< 68	< 20.0
	Gentamicin vial 3	8	1.07	< 20.0	< 0.06	< 0.74	< 1.50	< 1.0	< 68	20.2
	Gentamicin vial 3	9	1.07	< 20.0	< 0.06	< 0.74	< 1.50	< 1.0	< 68	< 20.0
	Average Gentamicin vial 2	Av	1.07111	< 20.0	< 0.06	< 0.74	< 1.50	< 1.0	< 68	< 20.0*
	Average all Gentamicin	Av	1.07444	< 20.0	< 0.06	< 0.74	< 1.50	< 1.0	< 68	20.2267
	One-way ANOVA		0.5568							0.7602
