# Supplementary material for: Biochemical profiling provides a low-cost and globally accessible method to detect falsified vaccines and insulin
Source: Sci Rep. 2026 Feb 16;16:6581. doi: 10.1038/s41598-026-37281-9 (PMC12910014; doi:10.1038/s41598-026-37281-9)
Supplement: Supplementary file 3 — Supplementary Material 3 [file 41598_2026_37281_MOESM3_ESM.xlsx]

## Sheet: Table S3
Table S3 Concentrations of the eight analytes measured for the different batches of COVISHIELD™ vaccine in the Stage 3 analysis
	*ANOVA only between batches 4122Z004 and 4122Z003 since protein levels were below limit of quantitation for batch 4122Z005
	Sample	Batch	Run	Urine calcium (mmol/L)	Urine chloride (mmol/L)	Urine glucose (mmol/L)	Urine magnesium (mmol/L)	Urine phosphate (mmol/L)	Urine potassium (mmol/L)	Urine protein (mg/L)	Urine sodium (mmol/L)
	COVISHIELD™ vial 1	4122Z004	1	< 0.50	38.7	< 0.06	1.02	< 1.50	< 1.0	95	34.5
	COVISHIELD™ vial 1	4122Z004	2	< 0.50	38.9	< 0.06	1.08	< 1.50	< 1.0	86	34.4
	COVISHIELD™ vial 1	4122Z004	3	< 0.50	38.8	< 0.06	1	< 1.50	< 1.0	102	34.4
	COVISHIELD™ vial 1	4122Z004	4	< 0.50	38.3	< 0.06	1	< 1.50	< 1.0	87	34.7
	COVISHIELD™ vial 1	4122Z004	5	< 0.50	39.1	< 0.06	0.99	< 1.50	< 1.0	100	34.3
	COVISHIELD™ vial 1	4122Z004	6	< 0.50	39.7	< 0.06	1.06	< 1.50	< 1.0	101	34.6
	COVISHIELD™ vial 1	4122Z004	7	< 0.50	39.2	< 0.06	0.97	< 1.50	< 1.0	102	34.3
	COVISHIELD™ vial 1	4122Z004	8	< 0.50	39.6	< 0.06	1.01	< 1.50	< 1.0	103	34.5
	COVISHIELD™ vial 1	4122Z004	9	< 0.50	39.8	< 0.06	1.03	< 1.50	< 1.0	102	35.1
	Average vial 1	4122Z004	Av	< 0.50	39.1222	< 0.06	1.01778	< 1.50	< 1.0	97.5556	34.5333
	COVISHIELD™ vial 2	4122Z004	1	< 0.50	38.6	< 0.06	1.02	< 1.50	< 1.0	92	34.4
	COVISHIELD™ vial 2	4122Z004	2	< 0.50	38.8	< 0.06	1.08	< 1.50	< 1.0	94	34
	COVISHIELD™ vial 2	4122Z004	3	< 0.50	38.6	< 0.06	1	< 1.50	< 1.0	93	34.3
	COVISHIELD™ vial 2	4122Z004	4	< 0.50	38.6	< 0.06	1.03	< 1.50	< 1.0	98	34.3
	COVISHIELD™ vial 2	4122Z004	5	< 0.50	38.9	< 0.06	1	< 1.50	< 1.0	97	33.9
	COVISHIELD™ vial 2	4122Z004	6	< 0.50	39.5	< 0.06	1.03	< 1.50	< 1.0	95	34.6
	COVISHIELD™ vial 2	4122Z004	7	< 0.50	39	< 0.06	0.98	< 1.50	< 1.0	101	34.1
	COVISHIELD™ vial 2	4122Z004	8	< 0.50	39.5	< 0.06	1.05	< 1.50	< 1.0	100	34.7
	COVISHIELD™ vial 2	4122Z004	9	< 0.50	39.6	< 0.06	1.01	< 1.50	< 1.0	100	34.9
	Average vial 2	4122Z004	Av	< 0.50	39.0111	< 0.06	1.02222	< 1.50	< 1.0	96.6667	34.3556
	COVISHIELD™ vial 3	4122Z004	1	< 0.50	38.6	< 0.06	1.05	< 1.50	< 1.0	95	34.2
	COVISHIELD™ vial 3	4122Z004	2	< 0.50	38.9	< 0.06	1.01	< 1.50	< 1.0	94	34.4
	COVISHIELD™ vial 3	4122Z004	3	< 0.50	38.6	< 0.06	1.03	< 1.50	< 1.0	91	34.1
	COVISHIELD™ vial 3	4122Z004	4	< 0.50	38.2	< 0.06	1.01	< 1.50	< 1.0	89	34.8
	COVISHIELD™ vial 3	4122Z004	5	< 0.50	39	< 0.06	0.98	< 1.50	< 1.0	94	34
	COVISHIELD™ vial 3	4122Z004	6	< 0.50	39.5	< 0.06	1.04	< 1.50	< 1.0	87	34.7
	COVISHIELD™ vial 3	4122Z004	7	< 0.50	39	< 0.06	1.03	< 1.50	< 1.0	99	34.3
	COVISHIELD™ vial 3	4122Z004	8	< 0.50	39.6	< 0.06	1.01	< 1.50	< 1.0	97	34.7
	COVISHIELD™ vial 3	4122Z004	9	< 0.50	39.6	< 0.06	1.03	< 1.50	< 1.0	100	35
	Average vial 3	4122Z004	Av	< 0.50	39	< 0.06	1.02111	< 1.50	< 1.0	94	34.4667
	Average all vials	4122Z004	Av	< 0.50	39.0444	< 0.06	1.02037	< 1.50	< 1.0	96.0741	34.4519
	Intra-batch one-way ANOVA	4122Z004			0.833		0.945			0.309	0.48593
	COVISHIELD™	4122Z003	1	< 0.50	38.7	< 0.06	1.06	< 1.50	< 1.0	75	34.5
	COVISHIELD™	4122Z003	2	< 0.50	38.9	< 0.06	1.09	< 1.50	< 1.0	76	34.4
	COVISHIELD™	4122Z003	3	< 0.50	38.8	< 0.06	1	< 1.50	< 1.0	75	34.4
	COVISHIELD™	4122Z003	4	< 0.50	38.2	< 0.06	1.01	< 1.50	< 1.0	90	35.3
	COVISHIELD™	4122Z003	5	< 0.50	38.9	< 0.06	1.03	< 1.50	< 1.0	80	34.2
	COVISHIELD™	4122Z003	6	< 0.50	39.5	< 0.06	1.05	< 1.50	< 1.0	72	34.9
	COVISHIELD™	4122Z003	7	< 0.50	39.4	< 0.06	1.02	< 1.50	< 1.0	84	34.3
	COVISHIELD™	4122Z003	8	< 0.50	39.6	< 0.06	1.01	< 1.50	< 1.0	81	34.4
	COVISHIELD™	4122Z003	9	< 0.50	39.5	< 0.06	1.05	< 1.50	< 1.0	80	35
	Average	4122Z003	Av	< 0.50	39.0556	< 0.06	1.03556	< 1.50	< 1.0	79.2222	34.6
	COVISHIELD™	4122Z005	1	< 0.50	38.7	< 0.06	1.02	< 1.50	< 1.0	< 68	34.3
	COVISHIELD™	4122Z005	2	< 0.50	39	< 0.06	1.05	< 1.50	< 1.0	< 68	34.4
	COVISHIELD™	4122Z005	3	< 0.50	38.9	< 0.06	1.02	< 1.50	< 1.0	< 68	34.2
	COVISHIELD™	4122Z005	4	< 0.50	38.3	< 0.06	1	< 1.50	< 1.0	< 68	34.8
	COVISHIELD™	4122Z005	5	< 0.50	38.9	< 0.06	1.03	< 1.50	< 1.0	< 68	34.4
	COVISHIELD™	4122Z005	6	< 0.50	39.6	< 0.06	1.06	< 1.50	< 1.0	< 68	34.7
	COVISHIELD™	4122Z005	7	< 0.50	39.5	< 0.06	0.97	< 1.50	< 1.0	< 68	34.4
	COVISHIELD™	4122Z005	8	< 0.50	39.5	< 0.06	0.99	< 1.50	< 1.0	< 68	34.9
	COVISHIELD™	4122Z005	9	< 0.50	39.5	< 0.06	1.01	< 1.50	< 1.0	< 68	35
	Average	4122Z005	Av	< 0.50	39.1	< 0.06	1.01667	< 1.50	< 1.0	< 68	34.5667
	Inter-batch one-way ANOVA				0.951691		0.302918			<0.001*	0.397404
